# Supplementary material for: Can we apply the Mendelian randomization methodology without considering epigenetic effects?
Source: Emerg Themes Epidemiol. 2009 May 11;6:3. doi: 10.1186/1742-7622-6-3 (PMC2698894; doi:10.1186/1742-7622-6-3)
Supplement: Additional File 1 — ogbuanu data. ogbuanu data simulation program for table 1 [file 1742-7622-6-3-S1.sas]

title 'sim_gene_exp_mendelian_randomization';

DATA TEMP;
input MAT_SMOKE_ADOLESCENCE GG CG CC  CHILD_SMOKE  GE_CASES  f_TOTAL GE  total asthma_cases ;

LABEL  MAT_SMOKE_ADOLESCENCE = 'MATERNAL SMOKING IN ADOLESCENCE'
       GG                    = 'GENE = GG'
       CG                    = 'GENE = CG'
       CC                    = 'GENE = CC'
       CHILD_SMOKE           = 'SMOKING CHILD'
       GE                    = 'GENE EXPRESSION PRESENT'
       GE_CASES              = 'NUMBER WITH GE IN OFFSPRING'
       asthma_cases          = 'NUMBER WITH ASTHMA IN OFFSPRING'
       TOTAL                 = 'NUMBER'
;
MAT_SMOKE_ADOLESCENCE_CC = MAT_SMOKE_ADOLESCENCE * CC;
CHILD_SMOKE_CC = CHILD_SMOKE * CC;


DATALINES;
      1        1   0  0    1            11       116    1      11    2
      1        1   0  0    1             0       116    0     105    1
      1        1   0  0    0            18       184    1      18    3
      1        1   0  0    0             0       184    0     166    2
      1        0   1  0    1            84       423    1      84    4
      1        0   1  0    1             0       423    0     339    4
      1        0   1  0    0           150       777    1     150    8
      1        0   1  0    0             0       777    0     627    6
      1        0   0  1    1           145       512    1     205   30
      1        0   0  1    1             0       512    0     357    9
      1        0   0  1    0           296       988    1     296   27
      1        0   0  1    0             0       988    0     692   15
      0        1   0  0    1            12       239    1      12    1
      0        1   0  0    1             0       239    0     227    2
      0        1   0  0    0            23       261    1      23    1
      0        1   0  0    0             0       261    0     238    2
      0        0   1  0    1            51       942    1      51    3
      0        0   1  0    1             0       942    0     891    9
      0        0   1  0    0           137      1958    1     137   12
      0        0   1  0    0             0      1958    0    1821   19
      0        0   0  1    1            95       831    1      95    5
      0        0   0  1    1             0       831    0     686    8
      0        0   0  1    0           194      2769    1     194   10
      0        0   0  1    0             0      2769    0    2575   26
;
RUN;


PROC FREQ data=TEMP; WEIGHT TOTAL;
TABLES MAT_SMOKE_ADOLESCENCE CC*  MAT_SMOKE_ADOLESCENCE CHILD_SMOKE * MAT_SMOKE_ADOLESCENCE
       GE * (CC MAT_SMOKE_ADOLESCENCE) /nocum norow;
RUN;


********************************** ASTHMA INCIDENCE - MATERNAL SMOKING;
proc means data=temp sum noprint;
class MAT_SMOKE_ADOLESCENCE ;
output out= xxx1 sum = asthma_casesx;
var asthma_cases ;
run;
proc means data=temp sum noprint;
class MAT_SMOKE_ADOLESCENCE ;
output out= xxx2 sum = totalx;
var total ;
run;
data xxx; merge  xxx1 xxx2; by MAT_SMOKE_ADOLESCENCE;
inci = asthma_casesx / totalx;
run;
proc print data=xxx;
run;


********************************** ASTHMA INCIDENCE - OFFSPRING SMOKING;
proc means data=temp sum noprint;
class CHILD_SMOKE;
output out= xxx1 sum = asthma_casesx;
var asthma_cases ;
run;
proc means data=temp sum noprint;
class CHILD_SMOKE;
output out= xxx2 sum = totalx;
var total ;
run;
data xxx; merge  xxx1 xxx2; by CHILD_SMOKE;
inci = asthma_casesx / totalx;
run;
proc print data=xxx;
run;

********************************** ASTHMA INCIDENCE - CC GENOTYPE;
proc means data=temp sum noprint;
class CC ;
output out= xxx1 sum = asthma_casesx;
var asthma_cases ;
run;
proc means data=temp sum noprint;
class CC ;
output out= xxx2 sum = totalx;
var total ;
run;
data xxx; merge  xxx1 xxx2; by cc;
inci = asthma_casesx / totalx;
run;
proc print data=xxx;
run;


***************************************** Asthma models with genetic polymorphisms (ITT - effect) ;
proc genmod data=temp;
title 'direct effect of maternal smoking, genes, and child smoking';
ods output   ParameterEstimates  =   ParameterEstimates;
model asthma_cases/total = CC  /
                      dist= binomial  link = log ;
run;


************************************************************ Models explaining gene expression;
proc genmod data=temp;
title 'direct effect of maternal smoking, genes, and child smoking';
ods output   ParameterEstimates  =   ParameterEstimates;
model GE_cases/total =   CC /
                      dist= binomial  link = log ;
run;

proc genmod data=temp;
title 'direct effect of maternal smoking, genes, and child smoking';
ods output   ParameterEstimates  =   ParameterEstimates;
model GE_cases/total = CC MAT_SMOKE_ADOLESCENCE  MAT_SMOKE_ADOLESCENCE_CC  CHILD_SMOKE/
                      dist= binomial  link = log ;
run;


***************************************** asthma models  with GENE EXPRESSION;

proc genmod data=temp;
title 'direct effect of maternal smoking, genes, and child smoking';
ods output   ParameterEstimates  =   ParameterEstimates;
model asthma_cases/total = GE /
                      dist= binomial  link = log ;
run;

proc genmod data=temp;
title 'direct effect of maternal smoking, genes, and child smoking';
ods output   ParameterEstimates  =   ParameterEstimates;
model asthma_cases/total =  GE MAT_SMOKE_ADOLESCENCE child_smoke /
                      dist= binomial  link = log ;
run;
